# Supplementary material for: Exploring the Association Between Pulmonary Hypertension and Cancer: A Systematic Review and Meta-Analysis
Source: Biomedicines. 2026 Apr 11;14(4):876. doi: 10.3390/biomedicines14040876 (PMC13114216; doi:10.3390/biomedicines14040876)
Supplement: Supplementary file 1 [file biomedicines-14-00876-s001.zip]

Archive with 2 entries (2 files):
- biomedicines-4191590-PRISMA checklist.pdf
- biomedicines-4191590-supplementary.pdf
